# Supplementary material for: The Impact of Telehealthcare on the Quality and Safety of Care: A Systematic Overview
Source: PLoS One. 2013 Aug 19;8(8):e71238. doi: 10.1371/journal.pone.0071238 (PMC3747134; doi:10.1371/journal.pone.0071238)
Supplement: File S5 — Summary Table. (XLS) [file pone.0071238.s005.xls]

## Sheet: Sheet1
Author and year	Title	Aim/ Hypothesis of study (Quote)	No. of studies	Benefits in clinical endpoints	Benefits for patients quality of life	Benefits in other outcomes for patients	Benefits for professionals	Benefits for the health care system	Other Benefits	Risks for patient/professional or healthcare system	1 Did the review address a clearly focussed issue?	2. Did the review assess a clearly focussed technology	3 Did the authors look for the appropriate sort of papers	4 Do you think the important relevant studies were included?	5. Did the review's authors do enough to assess the quality of the included studies	6. Were the studies accurately described	7 Are the results of individual studies reported in a clear and meaningful way or just listed?	8. If the results were combined was it reasonable to do so?	9. Did the review demonstrate awareness of its own limitations?	10. Does the review present a bottom line?	11. How precise are the results? Cu.	12. Are the implications for policy makers or those considering implementing the technology considered?	13. Are the results generalisable	14 were all important outcomes considered?	15. Are you able to assess the benefit versus harm and costs?	Total
Agarwal 2010	Role of Blood Pressure Monitoring in Overcoming Therapeutic Inertia and improving Hypertension Control	The purpose of this systemtic review is to update the magnitude of benefit in BP reduction with home BP monitoring, and to discover factors that may lead to improvement in BP control	37	Mean change in systolic BP was -2.63 mmHg in the home BP monitoring group. The mean change in diastolic BP in home BP monitoring was -1.68 mmHg. Less therapeutic inertia among patients treated with home BP monitoring. Effect sizes were larger in haemodialysis patients.	Greater reduction in medication in home BP monitoring compared with clinic BP monitoring (relative risk 2.02). No greater increase in medication in home BP group.	o	o	o	0	0	2	2	2	2	1	1	0	2	2	2	2	2	1	1	1	23
Andrews 2010	Computer Therapy for the Anxiety and Depressive Disorder is Effective, Acceptable and Practical Health Care: A meta-Analysis	Computerized cognitive behavioural therapy was required to be the major intervention that was compared to treatment as usual or to control conditions such as placebo or waitlist. The analysis of outcome was confined to self report measures of the principal characteristic of each disorder; to the magnitude and stability of the outcome and to the acceptability of computer therapy as estimated from …	22 RCTs	Hedge's g was calculated to demonstrate effect size (=the difference between trial arms at post test: mean of treatment arm minus mean of control arm divided by the pooled standard deviation). There was a significant effect of computerised CBT for major depression (g =0.78, 95% CI 0.59–0.96) but effects for social phobia, panic disorder and generalised anxiety disorder were equivocal. The pooled …	0	Accessibility and convenience for patients. Adherence and satisfaction for these studies was good (80% of participants completed therapy). Secondary outcomes also showed some positive changes including disability, work force participation and quality of life)	Accessibility and convenience for professionals. Comparing computer to face-to-face trial arms the therapist time was reduce by 50% and 79% for depression and in panic disorder by 35% and 70%.	Treatment fidelity i.e. the same treatment is delivered over and over again - this is guaranteed by the computerized delivery.	0	0	2	2	2	2	2	0	0	2	0	1	2	2	2	1	1	21
Akesson 2007	Health care consumers' experience of information communication technology - a summary of literature	The aim was to describe consumers' subjective experiences of electronic information and communication resources with reference to health and illness.	12	Higher quality of care as a result of Baby Carelink for very low birth weight infants during and after they neonatal intensive care unit stay. Family could share photos of the baby and there was preparation for discharge. There were fewer problems with care and better communication with specialists in the neonatal unit. A study showed that email discussion groups can positively affect health stat…	Three themes were identified: support and help, education and information and telecommunication instead of on-site visiting (i.e. applications of telehealth care where the consumers had accessibility to health care independent of time and space). For example a telephone with large keys and photographs for dementia patients to avoid dialling wrong numbers. Audio conferencing for women with breast …	videoconferencing with midwives helped some mothers breastfeed for longer especially when there were problems in the middle of the night. Rates of medication adherence increased with a telephone-linked computer system for monitoring blood pressure treatment. Nurses undertook video consultations for emotional support and medication checks and other problems with patients in a retirement home. Howe…	0	reduced health services utilisation	benefits for carers and family as a result of the ACTION project - assisting carer using telematic interventions to meet older person's needs. The programs about transfer technique , emergency situations and economic rights were the most useful. Videophone, internet banking and email enabled careers to do their chores and keep in touch with the outside world.	A computer linked outpatient clinic for children with insulin dependent diabetes meant that a nurse practitioner would receive monitoring data and phone every 2 weeks to discuss data and regimen adjustments. Subjects in the study group reported a decrease involving family problems over time.	1	0	2	2	2	1	2	2	2	2	1	2	1	1	2	23
Barlow 2007	A systematic review of the benefits of home telecare for frail elderly people and those with long-term conditions	To examine the potential effects of telecare in terms of A benefits to individuals and B system wide benefits such as effects on costs and care processes.	68 RCTs 30 observational studies	Three trials found significantly improved clinical indicators following telemonitoring of blood glucose in diabetes. Five trials did not. Three trials found improved medication adherence and BP control in people with hypertension. One trial found reduced mortality for people with heart failure. Monitoring in observational studies found improved clinical indicators in diabetes and asthma. Exercise…	Improved quality of life for people with heart failure was reported in one trial. Entering data on a website was associated with improved quality of life in asthma. There were no improvements in quality of life in people with diabetes receiving telephone support in one study. In the UK some people with COPD were more satisfied with videophone are compared to usual care. Another study found no sig…	A home alert system may help people with dementia stay at home and improve functional status. Another home alert system found cost savings in comparison to care home places. Telephone and internet education services can improve education in people with diabetes.	One trial found that telephone consultations instead of same-day appointments saves time initially - however, any benefit was offset by high re-consultation rates in the general practice sample	Seven RCTs and 8 observational studies reported that automatically transmitting clinical readings is at least as efficient as standard care for heart failure. One trial found reduced bed data and ED visits for the elderly and people with heart failure and chronic lung disease. In diabetes there was inconsistent evidence of a reduction in clinic time. Telehomecare reduced hospital admission and im…	o	o	1	0	2	2	0	0	1	2	0	2	2	2	1	1	1	17
Bartoli 2009	Systematic Review of telemedicine services for patients affects by chronic obstructive pulmonary disease	The aim of the study is to conduct a systematic literature review focused on telemedicine services for patients affected by COPD. In particular 1. which telemedicine applications and related organization models have been adopted for patients affected by COPD and 2. the impact of these applications.	40 (5 preliminary results, 11 data analyses, 24 qualitative studies)	There were fewer hospital admissions when nurses were using computerized telephone linked communication systems.	Telehealthcare and face to face consultations were not statistically different in length.	Telehealthcare will promote a patient centred "self management" culture. Increased patient-centeredness and patient involvement.	Doctors can delegate some of their responsibilities to nurses, to primary care doctors and sometimes to patients and provide a safety net. There is a need to strengthen collaboration in clinical teams through enhancing co-ordination mechanisms e.g. mutual adaptation, direct supervision, standardization of processes, results and competences.	There were three organisational models identified: telemonitoring the most common, home telenursing in which nurses go to the patient's house to monitor the clinical status, this model is not widely used as it is often inefficient and finally automatic data transmission - however, the technology is still too weak and there is a lack of cultural readiness by patients and clinical stall to accept t…	There were cost saving by nurses in a trial of telemedicine because there were fewer home visits made by nurses. This means that more patients can be followed up without increasing workload.	Healthcare professionals reported that a great deal of time was wasted on technical issues e.g. accessing the electronic care plan, sorting out the telephone line (might not improve efficiency overall). Nurses were often not sure that it was the safest way to provide care. The nurses were also concerned that the technology undermined their credibility and was aiming to replace them. Nurses often …	1	1	2	2	0	1	0	1	0	1	1	2	1	1	2	16
Boisvert 2010	Telepractice in the assessment and treatment of individuals with autism spectrum disorders: A systematic review	this review has two main aims. First this review is intended to help guide and inform practitioners and agencies involved in the assessment and treatmetn of individuals with ASD inth edevelopment and implementation of telepractice - based sercies. Second this review is intend ed to identify areas within the existing data base in need of furture research.	8, mostly single subject experimental design (n=5), 1 non-random quasi-experimental group research design and pilot studies or undefined research design.	Services were delivered to 46 participants with Autistic spectrum disorder. The aim of this review was to investigate telepractice as a viable service delivery model and not to evaluate the effectiveness of the specific interventions that were delivered via telepractice. Successful implementations reported across studies that were perceived as beneficial to patients.	0	0	0	Several different services could be delivered via telepractice: behaviour analysts could collect data and guide the implementation of functional analysis procedures. In two studies researchers trained teachers, therapists or parents to implement multi-step behavioural interventions. In another study psychologists and psychiatrists from an urban clinic provided consulting and evaluations for nativ…	0	"Technological and programmatic challenges were never fully overcome" in one study. Important to guard the privacy of the data transmitted over videoconferencing and similar media. One solution is to use a virtual private network (VPN). There is also the ethical issue of informed consent - how services may be different when delivered via telepractice, in particular how breeches in confidentiality…	2	2	2	1	1	2	2	2	2	2	1	2	1	0	1	23
Bowles 2007	Applying Research Evidence to Optimize Telehomecare	The purpose of this article is to summarize and critique the published empirical evidence about the effects of telehomecare on adule tpatients with chronic illness. The knowledge gained is discussed in terms of how to optimize telehomecare and identify areas for future research.	19 mostly small pilot studies, not randomized and with no control groups. Most were pretest-posttest design.	Decreased rehospitalisation rates in patients with heart failure, diabetes and spinal cord injury. Better diabetic management and the ability to assess chronic wound progression with telehealthcare. In one study daily monitored diabetics had 52% less all cause hospitalisations, 53% less diabetes related hospitalization and 8 fewer bed days of care over 12 months than the weekly monitored group. A…	Patients felt empowered by the technology. They also described an increased sense of security, confidence, and reduced pain and anxiety. Patients reported preferring telehealth devices for heart failure to telephone calls alone. In one study patients reported improved quality of life, functional status and depression.	Diabetic telehomecare patients felt that the presence of the technology reminded them to prepare for nursing "visits". High levels of patient satisfaction.	A nurse was able to learn about wound management using telehealthcare at a distant site. Nurses reported that patients who received telehome care were more focused and more comfortable managing their diseases.	Quicker and more frequent nursing visits can be done via telehealthcare. The average direct cost including equipment and communication expenses was higher in the intervention group in one study - although this was offset by a reduction in hospitalisations while the quality of care remained stable. There were savings in travel costs, savings increase as the duration and number of patient care epis…	0	Sometimes patients can't use the telehealthcare due to severe illness, physical conditions of their home, lack of interest or concerns about the equipment. Elderly persons felt that they better understood their condition when they saw the nurse in-person. Sometimes nurses said that the complexity of the technology was frustrating and anxiety provoking. Small studies n=9-12 with variety of equipme…	1	1	1	2	0	2	2	2	1	2	1	2	1	2	2	22
Bunn 2009	Telephone consultation and triage: effects on health care use and patient satisfaction	1. To assess the effects of all telephone consultation and triage services on safety service usage and patietn satisfaction in comparison with no telephone consultation. 2. To compare effects of caller safety service usage and patient satisfaction of telephone conusltation led by different groups of healt hcare workers. 3. To compare effects on calller safety, service usafe adn patietn satisfacti…	9 studies: 5 RCTs, 1 CCT, 3 interrupted time series studies	In general: 50% of calls could be handled by telephone advice alone without a subsequent follow up face to face visit. In one study 22.4 % of patients were offered a prescription without a face-to-face consultation. There was no increase in death rates due to telephone consultation in the two studies that reported deaths (however, both studies were underpowered to detect mortality). In general th…	Four studies reported patient satisfaction. One found no significant difference; and in the other two studies patients who used the telephone contact were more satisfied. The majority of patients who used the telephone services said they would happily use them again. However the satisfaction survey had a response rate of less than 50% in one trial and in the others only a subset of patients were …	0	0	Three of five studies found a decrease in visits to GPs but two found a significant increase in return consultations. Two RCTs reported numbers of hospital admissions following telephone consultation. One trial reported no difference the other reported a significant subsequent reduction over the following 12 months. One trial found a non-significant reduction in GP visits following a telephone co…	0	There was a significant increase in two studies involving GP in subsequent visits to the GP following a telephone consultation: the telephone consultation just had the effect of postponing a visit. One out of seven studies involving A&E found an increase rate of visits, there was no difference in the other six. Two ITSs reported on cost and one found little difference - the other found that the c…	2	2	2	2	2	2	2	2	2	2	1	2	1	1	1	26
Calear 2010	Review of internet-based prevention and treatment programs for anxiety and depression in children and adolescents	To identify and describe current internet based prevention and treatment programs for anxitey and depression in children and adolescents.	8 studies of 4 internet-based programmes (3 RCTs, 2 controlled trials, 2 pre-post studies)	Internet based programs were supported by health professionals - sometimes within the medical setting and sometimes remotely by email or telephone. The therapist works with the child and the parents online and from a distance using cognitive behaviour techniques. Six of the eight evaluation studies reported symptom reduction and improvement in diagnostic ratings. Three studies also reported impro…	Patients could access the technology from home if they had the internet meaning that they were not dependent on school computers.	open access websites allow universal access for patients.	Professionals can effectively monitor participants in the programs and send them on for further support if necessary. Teachers in schools do not require training to deliver such web-based programs.	o	o	The programs were not specifically designed for children and adolescents - this gap will have to be addressed. Also more rigorous research is needed and more rigorous RCTs.	2	2	2	1	0	1	1	1	1	2	1	1	1	2	2	20
Civljak 2010	Internet-based interventions for smoking cessation (Review)	To determine the effectiveness of Internet based interventions for smoking cessation.	20 randomized and quasi-randomized trials	There was a wide range in the intensity of intervention. From simply giving a list of smoking cessation websites to highly intensive interventions with Internet, phone and email components which used tailoring and so were highly personalised. There was some evidence that the more tailored and personalised sites were more effective but not in all trials. Two trials in adults found a significant ef…	Anonymity, easy to access from anywhere	Tailored sites were of more benefit for young people.		Very cost effective if smoking cessation is provided via an automated service. Not all of the interventions could be included under the umbrella of telehealthcare. Face to face behavioural support has an independent benefit but many people are not able to access group based or multi session counselling.		Some people were confused by a choice of website and did not access the most effective website. Current smokers were often the least motivated to quit. And elderly and low socioeconomic groups without internet are the least likely to access internet. This is a problem as low socioeconomic status is associated with smoking.	2	2	1	1	2	2	2	2	2	2	2	2	2	1	1	26
Clark 2010	A meta-analysis of randomized control trials of home-based secondary prevention programs for coronary artery disease	This review compared the benefits and costs of home based programs with usual care and cardiac rehabilitation.	39 articles reporting 36 RCTs	There were 12 telephone based trials and 2 electronic (web-based with email) based interventions. Not all of the other intervention styles (paper-based and face to face home visits) fall within our definition of telehealthcare. There was no improvement in mortality, and no significant reduction in cardiovascular events (Stroke, TIA and heart failure). However, there were significant benefits in c…	One trial identified a significant improvement in quality of life between a home based intervention compared with cardiac rehabilitation. Across five trials there was a significant improvement in quality of life compared with usual care.	0	0	Some of the trials reported that there were "cost savings" but supporting data were limited.	0	It is not yet determined whether home and telehealthcare risk reduction programs are as effective as hospital based cardiac rehabilitation. Further research is needed.	2	1	2	1	2	2	2	2	2	2	2	2	1	1	1	25
Clarke 2011	Systematic review of studies on telemonitoring of patients with congestive heart failure: a meta-analysis	We have conducted a systematic review to identify suitable studies and from these have assessed the effectiveness of telemonitoring on primary and secondary outcomes.	13 RCTs	Telemonitoring was defined as home care of patients using specialist telecare devices including for patients with severe symptoms NYHA class III -IV. Ten studies reported on mortality, five studies reported significant reductions in all-cause mortality. Pooled estimate of all ten studies RR 0.77 (95% CI0.61-0.97, p=0.02).	Two studies concluded that although mortality was reduced resource utilization was not increased therefore it potentially may mean patients were experiencing a better quality of life out of hospital. Some studies included scores on quality of life including SF-36 and Minnesota Living with heart Failure score and these improved, other studies did not see so marked an improvement and one study foun…	Feedback to the patients from the telemonitoring promoted self-management. Self efficacy was promoted by some studies.	CHF nurses spend significant periods of time advising on self management - eliminating travel time by tele-education could increase efficiency.	Six studies reported all cause hospital admission and there was no reduction, in terms of CHF specific hospital admissions there was a small reduction. The reductions were clearest in studies with shorter follow up - as time with illness went on the intervention appeared to have less ability to prevent patients with severe illness from being hospitalised. Seven studies provided the number of emer…	Six studies measured costs but it was unclear as to how these were estimated. Four studies concluded that costs were reduced in the telemonitoring group.	Sometimes there was difficulty recruiting patients for the studies and so not all of the results may be generalisable. Also the intervention was heterogeneous between studies and the usual care was also varying significantly between studies. In one study there were so many technical problems with video conferencing that it was abandoned and telephone contact was used instead.	2	2	2	2	0	2	0	2	1	2	2	2	1	2	2	24
Cox 2012	Telehealth in cystic fibrosis: a systematic review	the purpose of the present review was to evaluate the use of telehealt hin people with cystic fibrosis.	8 total (2 RCTS, 5 feasibility studies, 1 case study)	Improved spirometry stability in one trial		Improved antibiotic adherence in one trial.				Participant non-compliance with data reporting ranged from 43-63%, possible evidence of monitoring fatigue. Increased number of hospital contacts with intervention in one trial. All studies were conducted on clinically stable patients, none of whom were receiving intravenous treatment therefore the safety boundaries relating to CF are still unknown.	0	1	0	0	2	2	2	1	2	1	1	0	0	1	1	14
Currell 2010	Telemedicine versus face to face patient care: effects on professional practice and health care outcomes (Review)	The objective of the review was to establish the effectiveness of telemedicine as an alternative to face to face patient care, demonstrated by outcomes of care aspects of professional practice, economic measures, the acceptability of care to patients and staff and staff and patients satisfaction.	7 RCTs	Generally no difference in patient outcomes in intervention groups. There was no difference in birth outcomes for women managed at home with high blood pressure or in hospital. There was no difference between the experimental and control groups taking part in an exercise program post MI. There was a significant within group improvement in HbA1c in the diabetic telemedicine group.	There was no significant difference in anxiety score for pregnant women with high blood pressure whether they were monitored at home or in hospital. One study reported no significant difference between satisfaction in experimental and control groups.	There was a significant improvement in adherence to blood pressure medication with a resulting drop in blood pressure in an initially non-adherent group. Generally interventions were well accepted amongst patients.		A cost and consequence analysis reported that a teleconsultation average 106 minutes and a face to face consultation was 117 minutes with a specialist.		None of the seven studies showed any detrimental effects from the interventions although the small sample sizes mean that this cannot be taken to indicate that telemedicine is without risk. In a diabetic telemedicine study; the experimental group experienced a decrease in family problem solving which may be attributable to the greater involvement of the specialist nurse. When investigating satisf…	1	1	2	2	2	2	1	2	2	1	1	2	1	2	2	24
Cusack 2010	A literature review of the potential of telephone follow-up in colorectal cancer	the aim of the revies is to examine the potential of telephone follow up for patients with colorectal cancer.	4 RCTs , 6 questionnaires, 1 literature review	The specialist nurses for colorectal cancer were able to diagnose, identify and manage symptoms over the phone equally well. Mortality was no different between the groups during the follow-up period. But it was not always clear how the symptoms were evaluated.	Patients found that they were largely satisfied by telephone follow up. They also reported reduced travel time and costs and increased convenience. Even patients who did not have a phone chose telephone follow up as more convenient as they were able to specify a time patient at which to ring in.	Continuity of care was deliberately improved in the telephone follow up clinics and accessibility was improved.	Nurses are ideally placed to run such clinics but would need experience and extra training.	Patients did not feel it was important to see a doctor every time. Waiting times in one study dropped from 12 to 4 weeks and DNAs decreased by 50%. Patients felt able to contact nurses for advice between appointments - this may have workload implications but could also lead to catching any relapses early.	Patients were more likely to participate in trials when they discovered that they could stay at home for follow up. Telephone follow up was found to be cost-effective but only 4 studies were based in the UK.	Telephone follow up was not suitable for all groups of patients (e.g. some patient may require more intensive support than others). One study showed that telephone follow-up patients had higher anxiety levels than in physician conventional appointments. Breast examinations by professionals were preferred. Some patients do not feel comfortable to contact nurses regularly so community visits may in…	2	2	1	1	0	2	2	2	1	2	2	2	1	1	2	23
Cushing 2010	A meta-analytic review of eHealth interventions for paediatric health promoting and maintaining behaviours	The current study quantitatively evaluates the impact of eHealth interventions on pediatric health promoting and maintaining behaviours believed to impact the development or worsening of a physical disease and their associated outcomes.	33 studies (29 RCTs, 2 non-randomized between group, 2 pre-test post-test)	20 studies were categorized as including behavioural techniques (such as self-monitoring, goal setting, and immediate feedback) into an eHealth intervention. 13 studies as using only educational techniques in the intervention. It was difficult to determine from the review alone if the study designs would fit our definition of telehealthcare. Overall there was a small but significant effect size (…	o	o	o	It appears that mobile devices allow more flexibility in designing goals and monitoring success in behaviour change interventions.	This study suggests that educational interventions with the goal of increasing knowledge alone without employing specific behaviour change techniques will be unsuccessful in changing behaviour - an incomplete intervention.	o	2	1	1	2	0	1	0	2	2	2	2	2	2	1	2	22
Dellifrane 2008	Home-based telehealth a review and meta-analysis	We have reviewed the literature to determine the effect of home telehealth in specific disease conditions, patient populations and types of technology.	29 (5 non-randomised and 24 RCTs)	Overall mean weighted effect size for the studies was 0.50, indicating that home telehealth moderately and positively affected clinical outcomes. Subgroup analyses were performed by disease categories: overall six studies evaluated diabetes but the effect size was not significant in the meta-analysis. In heart and in pooled psychiatric conditions there was a significant and positive overall effec…	o	o	o	Video technology was more efficacious than other technologies.	o	o	1	1	2	1	0	0	1	1	1	2	1	1	1	0	0	13
Deshpande 2009 Open Medicine	Asynchronous telehealth: a scoping review of analytic studies	This qualitative scoping review addresses the impact of asynchronous telehelath on health outcomes, health delivery services health care resource use, and user satisfaction.	52 studies:(3RCTs, 7 surveys, 36 case series and 6 cohort studies)	Diagnostic accuracy for teledermatology was obtained in 73% of all skin lesions assessed digitally and 90% of skin cancer lesions. The level of agreement with the gold standard of face to face consultation was 0.91 (95% CI 0.82 to1.00) for clinical consultations using telehealth. In paediatrics inhaler technique improved with asynchronous telehelath in paediatric asthma. Detection rate doubled wi…	93% of patients reported that they were happy with telehealth consultations, patient satisfaction was higher in rural than urban areas. 76% preferred to be assessed by telehealth than wait longer for an in-person consultation. Also in paediatric asthma quality of life scores improved in the intervention group.	There was a 63% reduction in absence from school due to sickness with the use of telehealth.	Provider satisfaction was high. Diagnostic agreement in ocular conditions was twice as high with digital imaging than with indirect ophthalmoscopy. Some evidence for enhanced communication with colleagues.	In dermatology there was a reduction in time to consultation - the average time between referral and clinical advice was reported to be 46 hours. The time to complete a telehealth consultation was one third less than an in person consultation. In 50% of cases more accurate triage was possible. The use of asynchronous telehealth in dermatology decreased in person visits even avoiding them altogeth…	Three studies noted a reduction in accident and emergency visits for paediatric patients and in hospital admissions with asynchronous telehealth. The use of asynchronous telehealth to transmit neuroimaging in the context of a neurosurgical evaluation reduced the need to transfer a patient by 50%.	In orthopaedic consultations real time video conferencing took more time than asynchronous consulting. Clinicians' confidence in the diagnosis was generally lower with asynchronous consultation. Minimal diagnostic disagreement difference in orthopaedics when compared to face-to-face and other treatment plans.	2	2	2	1	2	2	2	2	2	1	1	2	1	2	2	26
Dalal 2010	Home based versus centre based cardiac rehabilitation: Cochrane systematic review and meta-analysis		12 RCTs, 21 publications	Pooled analysis across all studies showed no evidence of a significant difference in short term exercise capacity between the home based and centre based cardiac rehabilitation groups - mean difference -0.11 (95% CI -0.35to 0.13). No significant difference in mortality (relative risk 1.31, 95% confidence interval 0.65 to 2.66) and cardiac events. There was significant heterogeneity (I squared 79%…	There were no significant differences overall for health related quality of life scores for the different arms of the trials.	Evidence supported superior adherence and completion of rehabilitation by home based users.	Reduced staff costs reduced staff travel.	Six studies reported readmissions to hospital and primary care consultations - no significant differences between groups were seen. Costs were not significantly different between the two types of rehabilitation program.	o	o	2	2	2	2	2	2	2	2	2	2	2	2	1	1	2	28
Dorstyn 2011	Psychosocial Outcomes of telephone-based counselling for adults with an acquired physical disability: A Meta-analysis	This meta-analysis provides a critical and quantitative evaluation of the impact of telephone administered psycholoical interventions on the psychosocial functioning of adults with and acquired physical disability caused by spinal cord injury, limb amputation, severe burn injury, strole or multiple sclerosis.	14 (all quantitative with control groups)	One study showed strong and statistically significant result for coping skills and strategies including optimism and benefit-finding. Three studies assessed community integration and found a moderate and significant improvement in this domain, mostly due to a single study. Depression showed modest significant improvements following telecounselling. Effects were stronger immediately after the inte…	Several quality of life scales were employed, most did not detect a significant difference following telecounselling compared with normal counselling. There was only non significant change across small groups in satisfaction with social support. Result of longer term follow up noted treatment gains for patients with spinal cord injuries in quality of life but not for a sample with long-standing m…	This intervention may be important for people who have to adjust to community life following rehabilitation.				There was some inconsistent evidence of an adverse effect on self efficacy of having treatment and then it stopping - leaving patients vulnerable to an increase in symptoms again.	1	1	2	2	0	1	1	1	1	1	1	2	1	1	2	18
Durrani 2009	A systematic review of the use of telehealth in Asian countries	We have attempted to gather all the literature on telehealth in Asia and to analyse it for evidence about the effficacy and uility of telehealth.	109 studies (4 RCTs, 4 case-control studies, 62 non-controlled clinical series/ descriptive studies/ non-randomized retrospective and prospective trials, 39 Anecdotes or case reports)	Approximately 40% of the studies mentioned improved quality of the care provided as a result of telehealathcare.				About 20% of the studies mentioned improved access to health care and health care services, i.e. decreased travel, time saved to obtain quality care or gaining access to a specialist. Store and forward email consultative support for mobile non-physician health care workers was seen as a feasible method of delivering care in the developing world. video conferencing was more expensive.		Costs of the techniques raised questions on the sustainability of telehealthcare in many countries (especially developing countries). Higher costs in videoconferencing than audio conferencing. Effective management of human and organizational change required for success. Legal aspects (i.e. reimbursement, malpractice and privacy). Software incompatibility between countries or institutions, interne…	2	1	1	2	2	0	1	2	1	1	0	2	1	1	2	19
Duvvuri 2007	Information and communication technology developments in asthma management: A systematic review	The aim of this review is to emphasise the advancement of technological trends in asthma management that are significantly involved in every phase of telemanagement/remote management of chronic disease.	Unclear but the authors discuss 24 studies under teleconsultation, telepharmacy and telemonitoring	One study used tele-monitoring for patients with poorly controlled asthma and improved their activities of daily living scores. Also it was found that the number of emergency department visits decreased in the intervention group. Another study used telemonitoring for improved management of asthma and lung transplant patients. Many of the studies in this review do not fit the definition of telehea…	Quality of life improved with an asthma intervention which comprised 3 parts: an electronic diary, an action plan and a decision support system. Lung function and airway responsiveness also improved in this group.	Monitoring was also associated with increased adherence to medications -especially when inhaler technique was monitored. Knowledge outcomes improved in paediatric and adolescent asthma education with interactive computerised programs. And they also had a positive effect on self efficacy and communication.	Pharmacists can used video conferencing to improve inhaler technique and increase adherence in patients.	Some telemonitoring reduced the need for emergency department and primary care visits.	o	Sometimes doctors and patients were unwilling to use a regular online diary for more than short periods because they found that the diary did not fit into their everyday lives due to technical and psychological aspects. Also computer technology may not be available to lower socio economic groups or they may have difficulty with reading and complexity.	1	1	0	0	0	0	0	1	0	2	0	1	1	1	1	9
Gentles 2010	Health information technology to facilitate communication in volving health care providers, caregivers and paediatric patients; a scoping review.	this scoping review was designed to map the health literature about Healt information technology (HIT) used to facilitate communication involving health care providers and caregivers (who are usually family members) of pediatric patient with health conditions requiring follow-up.	104 studies in 112 articles (29 had a qualitative component, 8 used mixed methods, 17 RCTs, 11 non-randomized controlled trials, 61 descriptive studies, 7 before-and-after studies)	There were 17 studies of paediatric patients with asthma. Electronic monitoring helped to guide medication management. There were several studies that measured clinical outcomes such as lung function symptom control and use of rescue therapy, however the review did not summarize whether these studies were effective. There were 12 studies of paediatric type 1 diabetes, again several measured clini…	90% of the 10 child psychiatry studies were telemedicine and were designed to deliver cognitive behavioural therapy and were evaluating patient and carer satisfaction in the context of a pilot study.	0	0	Telehealthcare for children is often used to address specialist shortages in paediatric psychiatry and overcome geographical distances.	0	Only 11% of the studies found by this review qualified as evaluation studies - the majority were small pilot studies.	1	1	1	1	0	1	0	2	2	1	1	2	1	1	0	15
Hailey 2003	Recent studies on assessment of telemedicine: systematic review of study quality and evidence of benefit	The intention was to provide an overview of the available reasonable quality evidence on the efficacy effectiveness and economic impact of telemedicine applications , as a guide to decision makers in health care and those with interest in this technology.	48 papers from 46 studies (22 RCTs, 7 prospective and non – randomized, 17 retrospective) + 21 papers to review for satisfaction reporting	Decreased hospitalisation and fewer falls in geriatrics. Reduced morbidity among HIV positive inmates of prison. In ITU use of off site specialist decreased mortality and costs. Ophthalmology teleconsulatation reduced the numbers of consults in cataract planning. Telephone based studies were effective for heart failure, hypertension and cardiac rehabilitation post MI. There was improvement in gly…	Avoidance of travel and associated delays. 17 studies had simple questionnaires regarding satisfaction usually providing reassurance to telehealthcare investigators regarding the acceptability of the project.	0	Improved compliance with radiology practice guidelines	16 studies were predominantly economic analyses and 9 studies were mixed economical and administrative or clinical. They all used cost analysis only - there were no cost effectiveness studies or cost utility analysis. Only four studies considered the societal perspective in their cost analysis. Cost savings of telehospice. Intraoperative mammography saved time. Cost savings in 4 teledermatology s…	0	Increased workload per geriatrician. Telemedicine was more costly for teleneurology and sleep studies. Some studies had low satisfaction because of equipment problems that persisted greater than 6 months.	1	1	1	2	2	1	2	2	2	2	1	2	2	1	2	24
Heinzelmann 2005	Clinical outcomes associated with telemedicine/telehealth	The purpose of this paper is to ascertain the clinical effectiveness of this innovation in a variety of diagnostic and clincal management applications.	160 studies	The most benefit in clinical endpoints was seen in studies involving diagnostic accuracy. Approaches such as teledermatology, telepathology and tele-radiology adapted well in most instances to predominantly asynchronous provision. Evidence for benefits in patient clinical outcomes was much less strong or consistent, some benefit was found with patients with chronic conditions and in the hospital …	Patients were overwhelmingly satisfied with the technology. On a Likert rating they overall rated satisfaction of 4 out of 5.	70% of patients would rather use telehealth when compared to having to travel to access a face to face visit in one study of 585 subjects.				When given a direct choice of either face to face compared to telemedicine between 20% and 73% of patients preferred face to face. There was also some evidence that in the case of X ray films which had been designated as containing "difficult" diagnoses, there was a marked reduction in the accuracy of the diagnosis when using digital films.	2	2	1	2	0	1	0	0	0	1	0	0	2	1	1	13
Hersh 2001	Clinical outcomes resulting from telemedicine interventions: a systematic review	The goal of this paper is to assess whether telemedicine interventions result in comparable health outcomes to in-person care.	25	Some patients improved their activities of daily living level when they had video phones as accessories to home visits for their chronic disease. Medication adherence and blood pressure control improved for hypertensive patients	AIDS patients had a reduction in social isolation with a home based telehealth system. Some patients reported improved quality of life with videophones for chronic diseases.	Neonates with a telecardiology system had a reduced length of stay.		Home based telehealth was found to be beneficial when a videophone was used as an accessory for patients receiving home visits. Some patients were able to cut down the number of face to face visits they had - this study was based in Japan		Although quite widely studied the evidence for telehealthcare for insulin dependent diabetes in adults and children was equivocal.	2	2	2	2	2	2	2	2	0	2	0	1	1	1	1	22
Hersh 2006	Telemedicine for the Medicare Population: Update	The goal of this report was to assess the peer-reviewed literature for telemedicine services that substitute for face-to-face medical diagnosis and treatment that may apply to the Medicare population. We focused on three distinct areas: store and forward, home-based and office/hospital-based services. We also sought to identify what progress had been made in expanding the evidence base since the …	97 studies	There was some evidence that multifaceted home-based telehealthcare delivered some improvements in clinical outcomes for chronic conditions, however the studies were very heterogeneous with some limitations. It was not clear whether the improvements came from the technology per se or the additional care provided by dedicated clinical staff in addition to the technology.	o	Diagnostic concordance was generally high for teledermatology studies that assessed the difference between a store and forward telehealthcare arm and a face to face arm on the decision to biopsy. Diagnostic accuracy was maintained with diabetic retinopathy.	o	o	o	The authors concluded that there were quite a number of limitations in the evidence base. Many small studies with inadequate sample sizes for finding differences even if they existed. None of the studies tried to measure their statistical power and ability to avoid a type II error.	2	2	2	2	1	2	2	2	0	1	1	2	1	1	2	23
Hodgkinson 2011	Relative effectiveness of clinic and home blood pressure monitoring compared with ambulatory blood pressure monitoring in diagnosis of hypertension: systematic review	To determine the relative accuracy of clinic measurement and home blood pressure monitoring compared with ambulatory blood pressure monitoring as a reference standard for the diagnosis of hypertension.	20 studies	These studies used ambulatory blood pressure measurement in comparison with either clinic measurement (the current recommendation) or home measurement for the diagnosis of hypertension. It was found that both clinic measurement sensitivity 74.6% (95% CI 60.7% to 84.8% ) and specificity 74.6% ( 95% CI 47.9 % to 90.4%) and home measurement sensitivity 85.5.7% (78,0% to 91.0% ) and specificity 62.4%…	Avoidance of unnecessary blood pressure treatment and associated side effects. Avoidance of white coat hypertension.			The evidence has not yet been presented that widespread introduction of ambulatory blood pressure monitoring is cost-effective - further research is needed. It may be that ambulatory blood pressure monitoring is most appropriate to aid decision making around the threshold blood pressures.			2	2	2	2	2	2	2	2	2	2	2	2	1	1	1	27
Inglis 2010	Structured telephone support or telemonitoring programmes for patients with chronic heart failure (Review)	The objective of this study is to update the systematic review and meta-analysis previously completed by Clark 2007 and systematically assess the effects of telemonitoring and/or structured telephone support programmes on: 1. All-cause mortality, Congestive heart failure related admission to hospital, all cause readmissions to hospital and, 2. Length of stay, quality of life, healthcare cost savi…	19 new additional to Clark 2007, 30 in total	Telemonitoring was evaluated by 11 studies. Telemonitoring significantly reduced all cause mortality (RR 0.66, 95% CI 0.53 to 0.1, P< 0.0001), structured telephone support did not quite have a significant effect (RR 0.88 9% CI 0.76 to 1.01, P=0.08). Structured telephone support was evaluated by 16 studies. Both structured telephone support and telemonitoring reduced CHF-related hospitalisations. …	Quality of life was a secondary outcome for 15 studies altogether. Six of the structured telephone support studies reported improvements in QoL scales. And Seven of the telemonitoring studies reported QoL with only three reporting improvement. There were, in particular, higher levels of health perception, improved physical composite scores and mental composite scores. Studies which assessed both …	There was improved heart failure knowledge and self-care behaviour in two studies and an improved six minute walk test in another two studies. Improved Brain Natruetic Peptide was found in one study.	Prescribing became more evidence-based.	Six structured telephone support studies reported length of stay data but only one found a reduction in the length of stay in hospital. One telemonitoring study reported that usual care patients spent more than twice as many days in hospital, on average, as telemonitoring patients. in terms of all-cause hospitalisations the benefits are greater in longer term studies that those only following pat…	Twelve studies presented cost data. The cost of the intervention varied according to the technology and frequency and form of follow up. Overall there was a reduction in costs of 35% to 86% when the study reported on the savings of reduced hospital admissions. Nine studies reported a reduction in costs and three studies reported no reduction but no increase either.	In most of the studies men were recruited rather than women. There appeared to be little reason for this bias. In addition a major limitation is that for the purposes of research the RCTs are often optimised and run alongside additionally to usual care rather than having a telemonitoring service replace usual care in a routine setting. such research often includes additional staff and so it seem …	2	2	2	2	2	2	2	2	2	2	2	2	2	1	2	29
Jackson 2005	A systematic Review of Interactive Computer assisted technology in diabetes Care (Type II)	To determine, in a asystematic review, how emergind interactive information technology has been used to enhance care for adults with type 2 diabetes.	26 studies	six of 14 studies demonstrated significant declines in Hb A1c levels among intervention groups. Using only the telephone three of the 16 studies were statistically significant. Generally there was no significant difference for changes in body weight, blood pressure, micro albumin and creatinine. Studies that measured lipids an depression found decreases as well but these were not always significa…	Patients demonstrated increased satisfaction in association with using the intervention and also in quality of life.	Improved self reporting in intervention studies.	Improved documentation in intervention arms of studies. Most patients reported that the technology was easy to use and understand and so only needed a short amount of instruction time.	There were mixed results regarding hospitalisations. There was an increase in foot exams in four studies and in HbA1c tests in 3 studies. Two studies reported decreases in primary care visits in association with improvement in outcomes. One programme used a "health buddy" device to identify and resolve problems before crisis occurred. Another study used an electronic case manager system to manage…	Costs were reported for some of the equipment used in the interventions however, cost effectiveness was not yet assessed.	not assessed	2	2	2	2	0	1	1	2	1	2	1	2	1	1	1	21
Jennett 2003	The socio-economic impact of telehealth: a systematic review	Telehealth has become more common in the last two decades despite the fact that scientific evidence to suport its use hass been lackin g. although telehealth can be expected to have significant social and economic implications for patients families healthc aer providers and oter sthe majority of studies to date have focused on its feasibility costs and estimated cost-savings with some referenc eo…	306 studies, 294 quantitative and 12 qualitative	Telephone reminders in paediatrics were found to have a significant socio-economic impact. Geriatrics used telephone based health-related applications for patient assessment and patients monitoring and case management for chronic diseases successfully. Also there were many studies of 24 hour access lines and emergency response "lifelines" or personal alarms, however many of these were descriptive…	Telephone counselling reduces maternal fatigue in caring for behaviourally difficult infants. Similarly, videoconferencing for parents of very low birth weight infants could be used to provide education and emotional support and improve quality of life. Telehealth has been used to improve quality of life for elderly people living alone by increasing their ability to live independently and their s…	Telehealth improved connectivity to rural and remote communities, and allowed avoidance of travel for patients and providers and improved access to services in particular specialists without the need to increase the number of specialists.	Better access to remote patients reduction in travel.	Studies have found video conferencing useful for achieving cost-savings with paediatric subspecialty consultations. Video consultations for elderly people with chronic wounds were found to be cost saving. Home care using telehealth can reduce acute service utilisation, fewer clinic visits or hospital days and thereby reduce the costs of care. Telehealth provided economies of scale in terms of wor…		Poor quality of economic studies of telehealth as many studies just use list prices rather than carrying out formal cost -effectiveness or cost-benefit analyses.	2	1	2	2	1	0	0	1	1	2	1	1	2	1	1	18
Johansson 2011	Telerehabilitation in stroke care - a systematic review	We have conducted a systematic review to explore: 1. The feasibility , effectiveness, cost-effectiveness and quality of telerehabiltiation interventions, in post-stroke care. 2. The efffect of post-stroke telerehabilitation intiatives on health outcomes, health care processes, the use of health resources and user/patient satisfaction and acceptance.	9 studies: (4 RCTs, 1 qualitative and 4 observational studies)	Telehealth was provided to stroke patients who had been discharged home. Two studies consisted of telephone support from nurses and home visits. Another used videophones to support care givers. Another provided emails from the stroke nurse or rehabilitation team. four studies aimed to improve stroke survivors motor functioning. In two studies upper limb motor function improved significantly more …	SF-36 QoL scores were better in the intervention group than in the controls with distant nursing support however the difference was not significant. Intervention patients also had lower anxiety scores. In a telephone-based intervention the intervention group had significantly better SF-36 scores in vitality , social functioning and mental health.	Balance and self esteem improved in the intervention group following a video consultation intervention.		Intervention patients used fewer rehabilitation services, than controls.	Patients can access rehabilitation even if they live in a remote place where outpatient rehabilitation is inaccessible. However, it was not clear from the presentation of the studies whether the control groups were receiving standard outpatient rehabilitation or just no rehabilitation.	No study analysed costs. No study analysed speech and language therapy and all patients had only mild impairments.	0	1	2	2	1	2	2	2	1	2	1	2	1	1	2	22
Jones 2002	Telehealth Interventions to Improve Clinical Nursing of Elders	This integrated review examines the impact of telehealth on the clinical nursing of elders and answers two questions: 1. To what extent do telehealth applications support essential componsents fo nursing care of elders? 2. To what extent do telehelath applications support the professional dimensions of gerontological nursing practice?	18 reports describing 8 projects	Two sets of studies assessed what proportion of normal nursing activities could be undertaken by telehealthcare: 46% of visits could be replaced reasonably by telehealthcare. The activities involved in included medical management, assistance with self care, health system guidance, emotional support and pain management.	An RCT showed that telehealthcare could improve self esteem in home dwelling elders. However there was no change in the elders' depression scores.	In a further two sets of studies it was concluded that certain physical assessment could be performed just as well by telehealth. In particular for chronic heart failure, wound assessment (using video communication) and assessment of cognitive function, telehealth was usually equivalent, with the exception that some low resolution video was inadequate for the transmission of visual stimuli or gra…	reduced staff travel costs and reduced staff travel time.	Patients did not need to travel in order to access wound care. Time and travel costs were therefore avoided for both patients and staff.	Caregivers in one study showed improved confidence in decision making , but no change in the skills of decision making and no reduction in perceived isolation compared with participants in the control group. Telehealthcare links in one study significantly reduced relationship strain for spouses and the control group showed no change. Telehealthcare can be used to deliver tailored care.	there were no studies of the use of telehealthcare among elders in the emergency situation. It may be hoped that telehelath may provide timely intervention to prevent escalation to an emergency situation. Nurses who are trained face to face to interpret non-verbal cues from patients need adequate technology to pick up equivalent cues through electronic means.	2	0	2	2	2	2	2	2	1	2	1	1	1	2	1	23
Kairy 2009	A systematic review of clinical outcomes, clinical process, healthcare utilization and costs associated with telerehabilitation	This article therefore provides a systematic review of the scientific literature in order to evaluate the efficacy , effectiveness and costs of telerehabilitation used for direct patient services. Specifically, this study examined clinical outcomes, clinical process and health care utilization measures as well as costs related to telerehabilitation. Thees outcomes were selected to reflect a commo…	28 articles: (8 RCTs, 7 quasi-experimental trials with control groups , 9 quasi-experimental pre-post trials without control groups and four trials with post intervention assessment only	Seven studies reported improvements comparable to the control group and six studies reported greater improvement than in the control group with the telerehabilitation. These improvements were in a variety of different clinical outcome including activities of daily living, return to work , lower limb range of motion, gait, pain, exercise capacity, cognitive tasks, speech quality, skin integrity, f…	Four studies reported Quality of life outcomes as good as or better than in the control group. As did one study on anxiety and three studies with the outcome of depression. Patients reported that the telerehabiltation delivered positive outcomes, was convenient and useful.			Two quasi-experimental cardiac rehabilitation studies reported significantly more angina and more hospitalizations in the control groups compared to the trans-telephonic groups. Further studies were conflicting and inconsistent regarding the findings for health care utilization with telerehabilitation as oppose to face-to-face rehabilitation. Several studies reported cost savings using telerehabi…		Care plans were sometimes incomplete if the patients had only had a video consultation but not if the patient had had an in-person consultation. The satisfaction ratings for the patient-therapist relationship were lower from the patient's point of view with telerehabilitation. Therapists had some complaints about the quality of video transmission, scheduling issues and difficulties with telerehab…	2	2	2	2	2	2	2	2	1	2	1	2	1	1	2	26
Klersy 2011	Economic impact of remote patient monitoring: an integrated economic model derived from a meta-analysis of randomized controlled trials in heart failure	To assess the cost-effectiveness and the cost utility of remote patient monitoring when compared with the usual care approach based upon differences in the number of hospitalizations, estimated from a meta-analysis of randomized clinical trials.	21 RCTs	Remote patient monitoring was associated with a significantly lower number of hospitalizations for Heart failure and for a any cause compared with the usual care approach. Incidence rates were computed as the ration of the total number of hospitalizations per patient over 1 year and reported as hospitalizations per 100 person-years, together with 95% CI. IRR for any cause 0.87, 95% CI 0.79-0.96 p…	In a decision analytic model it was specified that an increase in QALYs came from a reduction in mortality and hospitalisation with remote patient monitoring.	not reported	not reported	Length of stay in hospital was not significantly different for patients who had had remote patients monitoring and those with usual care.	Remote patient monitoring was always less costly than usual care.	The follow up time for the cost effectiveness analysis was 1 year - it is uncertain how the benefits will endure after this time. The costs for the implementation of remote patient monitoring were not considered due to limited reporting in the primary studies.	2	2	2	2	1	0	0	2	1	2	2	2	2	1	2	23
Kraai 2011	Heart Failure Patients Monitored with telemedicine: Patient satisfaction, a Review of the Literature	The objective of this review is to descrive the current state of the literature on patient satisfaction with non-invastive telemedicine, regarding definition measurement and overal level of patient satisfaction with telemedicine.	14 articles (7 pilot studies, an observational study an evaluation study and an efficacy study)	not measured	the focus of this review was on patients' satisfaction. The definition of patient satisfaction was poorly described and measured in many different ways. The U.S.A.'s FDA recommendation to use a theoretical framework for satisfaction and standard validated instruments was not observed. Only one instrument: the telemedicine perception questionnaire used by Finkelstein was validated. None of the art…	Dimensions of satisfaction regarding efficacy and the outcome of care and the physical environment were part of most of the measureing instruments, this recognises that the outcome of the treatmente was important to the authors of the studies and not just the functioning of the technologies.	o	o	o	Patient satisfaction was reported overall as high, however this may be an over-estimate as a result of poorly developed questionnaires, response biase and inclusion bias of patients. Also the included studies in this review werevery heterogenous.	2	1	2	2	1	2	2	2	1	2	1	1	1	2	2	24
Leach 2006	A systematic review of telephone-based interventions for mental disorders	To assess the effectivness of telephone based interventions for mental illness with a systematic review.	14 studies	Telephone intervention for mild depression using Nezu's problem solving approach was successful in significantly reducing depression scores in the intervention group. However the study only had a very small sample n=31. Other studies have used telephone therapy as an adjunct to antidepressant treatment and this improved depression scores and adherence to medication but not consistently across all…		Cognitive behavioural therapy is able to be adapted to delivery via telephone as it is based on goal setting and exercises. Many interventions are structured with homework tasks, diaries and workbooks.		One telephone study showed that telephone therapy could reduce hospital readmission for schizophrenia, however, the result was not statistically significant and the sample size was small.			1	2	2	2	1	2	2	2	1	2	1	2	2	1	1	24
Lehman	Telephone case management: is it beneficial for the care of depression patients in Germany? A systematic literature survey	Our aim is to evaluate whether telephone case management is beneficial for the care of depression patients in Germany.	10 RCTs	Telephone case management was associated with a significant improvement in depression symptoms in 9 out of 10 studies when compared to usual care. Most effective interventions were characterised by a greater number of contacts (>3) and also incorporated some form of counselling.	0	The intervention was not associated with better medication adherence at six months follow-up. At 12 months follow-up there was a slight improvement in medication adherence. The intervention had high acceptance amongst patients. One study assessed ability to work and found a significant improvement in the intervention group.	0	Two studies assessed direct costs and found the intervention to be cost-effective.	0	0	2	2	2	1	0	0	0	2	0	2	0	1	1	0	1	14
Liang 2011	Effect of mobile phone intervention for diabetes on glycaemic control: a meta-analysis	To assess the effect of mobile phone intervention on glycaemic control in diabetes self management.	22 papers reporting: 11 RCTs, 7 controlled before-after studies, 2 quasi-randomised trials, 2 randomised crossover trials	Mobile phone in interventions for diabetes self-management reduce Hb A1c values by a mean of 0.5% (95% CI 0.3-0.7%) and in a subgroup of Type 2 diabetics only by a mean of 0.8% (vs. type 1 diabetics by a mean of 0.3%, P=0.02). Studies lasted from 3months to 1 year. Glycaemic control was less tight in the studies of longer duration, reflecting perhaps that there is a novelty effect of tight monito…	not reported	not reported	not reported	not reported	not reported	There is a high risk of Hawthorne effect in these trials as subjects in this active self management trial are likely to be highly motivated. Also small studies overall showed greater effects suggesting that there may be some publication bias. Some patient withdrew from the studies because they could not use the phone every day or did not have a computer and Internet access. Estimates of cost effe…	2	2	2	2	2	1	2	2	2	2	2	1	1	0	1	24
Liss 2002	Research on telehealth and chronic medical conditions: critical review, key issues and future directions	To provide a critical review of studies on the impact of telecommunication-based interventions for persons with chronic disabilities.	10 (2 RCTs, design of others unclear others included at least one comparison or control group)	Patients who used automated telephone technology to improve adherence to their antihypertensive regimens experience lower diastolic blood pressure as a result of greater adherence.	Patients who had Internet access to discussion forums where specialists could respond and feedback to queries had benefits across a range of QoL outcomes: higher cognitive functioning, lower negative emotions, more active lifestyle, and greater social support. These were apparent at 2 months and became sustained after 6 months. In a separate study veterans who had visual impairments benefited fro…	Another study used computer and internet to support changing the eating habits of diabetics. Eating habits changed and there was a reduction in fat intake. However the study was only 3 months long and so there were no biochemical markers of change. Users of a trans telephonic ECG recording device for post-MI monitoring were significantly more likely to return to work.	0	While receiving internet support, participants reported fewer and shorter hospitalisations. However, once the internet support program was removed these benefits were no longer evident. During active support intervention participants spent less time in medical visits and used telephone follow up more. The shorter visits were thought to be because the intervention participants were better prepared…	In a comparison of face to face therapy with tele-therapy via speaker phone, for consultations with rural teens with uncontrollable seizures, there were broadly similar outcomes with the speakerphones and no substantial differences were found in the completion of homework tasks or the number of missed appointments.	When video conferencing was used for interviews in psychiatry the patients reported equal satisfaction. However, the psychiatrist reported the interviews as significantly inferior when relying on the technology. Similarly, neuropsychology staff were more likely to report dissatisfaction with the quality of a videoconferencing interview than a face to face interview. Staff were often frustrated by…	2	1	1	2	0	1	2	2	0	1	0	2	1	2	1	18
Macea 2010	The efficacy of web-based cognitive behavioural interventions for chronic pain: a systematic review and meta-analysis	Our objective was to conduct a systematic review and meta-analysis toquantify the efficacy of web-based cognitive behavioural interventionsfor the treatmetn fo patients with chronic pain.	11 RCTs	There was a pooled effect size of 0.285, standardized mean difference between intervention versus waiting list group means, (95% CI 0.145 to 0.424) this showed a small effect of web based CBT. In the context of the huge burden of chronic pain in the developed world (headaches, back pain and associated time off work) this may be a significant result. the Begg and Egger tests revealed no evidence o…	there were other improvements in patient's quality of life apart from simply scoring less on a pain score, patients also reported reduced pain awareness, improved control over pain less health distress and better work capability compared with waiting-list group.	In two studies there was reported an improvement in headache frequency and duration. In another study there was a greater capacity for work after a 1 year follow up with intervention. And other studies reported a reduction in the use of medication. The therapy could also have elements included which would help patients who had depression as a result of some pain.	Reduced contact time while maintaining efficacy may be possible - although further research is needed.	In one study there was a decrease in physician visits with intervention.	costs are lower and there is also less risk of adverse events in comparison to pharmacological treatments.	These studies may not necessarily represent the true situation as there was a drop-out rate of 26.6%. Drop outs were found to have less computer skills that those who completed therapy and perceived less benefit. It also should be mentioned that the placebo effect may play a role in the success of these interventions.	2	2	2	2	2	2	2	2	2	2	2	2	1	2	2	29
McLean asthma Cochrane 2010	Telehealthcare for asthma (Review) McLean	To review the effectivness of telehealthcare for asthma compared with face to face usual care in improving quality of life and reducgin accident and emergency department visits and hospitalisations.	21 RCTs	some evidence for improvement in symptom scores but no difference to control groups, improved PEF in some studies but not a consistent finding, no differences between groups in FVC,	no significant improvements in quality of life in intervention when compared with controls: mean difference (fixed effect) is 0.08 (95% CI 0.001 to 0.16)	some evidence that intervention improved access, no evidence of reduced time-off from school or work, overall patients in intervention groups satisfied	0	significant reduction in hospitalisations over a 12-month period: OR 0.21 (95% CI 0.07 to 0.61), where hospitalisation was prevented costs were favourable to continuing the intervention	0	non-statistically significant increase in the odds of emergency department visits: OR 1.16 (95% CI 0.52 to 2.58), majority of studies did not show increase in adverse events	2	1	2	2	2	2	2	2	2	2	2	1	1	1	2	26
McLean COPD Cochrane 2011	Telehealthcare for chronic obstructive pulmonary disease (Review)	To review the effectivness of telehealthcare for COPD compared with face to face usual care in improving quality of life and reducgin accident and emergency department visits and hospitalisations.	10 RCTs comparing a telehealthcare intervention with a control group	Some evidence for reduction in exacerbations, no significant difference in FEVI and FVC	significant increase in quality of life in telehealthcare compared to control: mean difference -6.57 (95%confidence interval (CI) -13.62 to 0.48)	no significant difference in the OR for deaths over 12 months: OR 1.05 (95% CI 0.63 to 1.75), P = 0.86; patients satisfied with telehealthcare	0	significant reduction in number of patients with one or more emergency department visits over 12 months in intervention groups: odds ratio (OR) 0.27 (95% CI 0.11 to 0.66) OR of having one or more admissions to hospital over 12 months: 0.46 (95% CI 0.33 to 0.65), some evidence of decreased cost in intervention (due to reduced hospitalisations and travel cost)	0	0	2	1	2	2	2	2	2	2	2	2	2	1	1	1	1	25
Mistiaen 2006	Telephone follow-up, initiated by a hospital-based health professional, for post discharge problems in patients discharged from hospital to home (Review)	To determine the effects of follow-up telephone calls in the first month post discharge initiated by hospital based health professionals to patients discharged from hospital to home with regard to psychosocial and physical outcomes in the first three montsh post discharge. The effectsof TFU are compared to usual care or other types of hospital follow up - for example TFU initiated by priary care …	33 RCTs and controlled trials	overall no difference in physical outcomes results between intervention and control groups	0	equivocal evidence for anxiety, satisfaction, compliance, knowledge (some studies showing a difference and some not) some evidence that improved activity level, self-efficacy, pain and analgesic use, self care deficits No differences in social functioning, loneliness, symptom distress	0	overall no differences in readmissions and emergency department visits	0	No adverse effects reported	2	2	2	2	2	2	2	2	2	2	2	1	1	1	1	26
Moffat 2010	The reported benefits of telehealth for rural Australians	A literature review was conducted to identify the reported benefits attributed to telehealth for people living and professionals working in rural and remote areas of Australia.	143 (mostly observational but unclear)	0	Better quality of life for psychiatric patients because they remain in their home community with their support network.	Reduced expense and inconvenience associated with distance travelled to health care for remote and rural patients. Improved access and quality of services. Earlier assessment and treatment of psychiatric patients, improved continuity of care, reduced inpatient stay for psychiatric patients. Better resuscitated patients for transfers.	Remote and rural professionals are up-skilled by telehealth by improved access to education and professional development. Closer contact with specialists, reduced isolation, improved communication and confidence with IT, reduced travel time	fewer unnecessary and more timely patient transfers, more appropriate admissions, reduced length of stay, reduced patient travel claims and patient transfer expenses. In paediatrics - direct access to a team of sub-specialists. Better quality of service provided.	Reduced travel time , expense and time away from their main urban practice are all attractive to specialists. Enhanced recruitment and retention of rural health care workforce.	cost of videoconferencing technologies	2	1	0	0	0	0	1	1	0	1	0	1	0	0	1	8
Montani 2001	Meta-analysis of the effect of the use of computer-based systems on the metabolic control of patients with diabetes mellitus	The goal of this paper is to perform a set of meta-analysis studies on clinical trials published up to now in which cases were treated with some computer-based aid, while controls were treated without.	8 telehealthcare papers	Statistically significant reduction in HbA1c at follow-up in intervention group compared to control (-0.56%), this is in comparison to the minimally important clinical difference in the DCCT (Diabetes control and complications trial) of -2%.	There were some benefits to patient satisfaction, quality of life , self efficacy and social advantages.	0	0	0	0	Potentially - a change in the rate of diabetic hypoglycaemic attacks with tighter control needs to be anticipated. And if usability issues are not addressed even well motivated patients will not use such systems. Potentially increasing personnel costs.	2	1	2	2	0	0	1	1	1	2	1	1	1	1	0	16
Montori 2004	Telecare for Patients With Type 1 Diabetes and Inadequate Glycaemic Control	To determine the efficacy of telecare (modern transmission of glucometer data and clinician feeback) to support intensive insulin therapy in patients with type 1 diabetes and inadequate glycaemic control.	8 RCTs	0.4% difference (95% CI 0–0.8) in HbA1c mean change from baseline between the telecare and control groups	0	0	0	0	0	0	2	2	2	1	0	1	1	2	1	2	2	2	1	0	0	19
Moore 2010	Computer-based interventions for drug use disorders: A systematic review	The aim of the current study was to conduct a systematic review of computer based interventions for illicit drug use disorders	12 (All but one study used a randomized design with a control group)	0	0	better drug use outcomes and improved treatment retention in computer-based treatments	0	0	high participant satisfaction of computer-based interventions	0	2	2	1	2	2	2	1	1	2	2	2	0	1	1	0	23
Muller 2011	Telephone-delivered cognitive behavioural therapy: a systematic review and meta-analysis	A systemtaic review and meta-analysis were conducted to investigate the role of telephone delivered therapies incorporating cognitive and behavioural techniques in the rehabilitation of people with chronic illness.	8 RCTs	Telephone-delivered CBT results in better physical health in people with chronic illnesses (d=0.225 95% CI 0.105-0.344) when results are pooled from the eight studies into a common mean difference of the assessment scales used to assess physical health. The illnesses that people suffered from were varied and included: systemic lupus erythematous, cardiac disease, to be awaiting lung transplant, a…	A subgroup of immediately life-threatening conditions yielded a non-significant effect while trials focusing on less serious illnesses remained significant.	Psychological outcomes also improved in the studies that measured them.	0	Less therapist contact was associated with better outcomes. As this is surprising this may be more to do with heterogeneity within the study group. As this study has a lower attrition rate than other published psychotherapy studies there is a suggestion that telephone delivered CBT might help overcome barriers to care and reduce attrition rates.	0	RCTs contained very small sample sizes and this may have magnified treatment effects. Many of the outcomes were self report of physical symptoms which were are subjective - in the future more objective analysis of physical symptoms would be helpful.	2	2	2	2	2	2	1	1	2	2	2	0	2	1	0	23
Neubeck 2009	Telehealth interventions for the secondary prevention of coronary heart disease: a systematic review	The aime of this review is to determine whether telehealth interventions for patients with Coronary Heart Disease provide effective secondary prevention.	11 RCTs	no significant difference in mortality compared to control groups (RR=0.70, 95% CI=0.45-1.1, p=0.12), statistically significant reduction in total cholesterol at 6-48 months follow-up (WMD=0.37 mmol/l, 95%CI=0.19-0.56, p<0.001), significant decrease in low-density lipoprotein cholesterol over 6-48 months follow-up (WMD=0.41 mmol/l, 95%CI=0.36-0.56, p<0.001), high-density lipoprotein cholesterol h…	Two trials used the SF-36 to assess quality of life and both found significant benefits for physical aspects but not for mental aspects.	no significant difference in BMI in intervention groups (WMD=0.44 kg/m2, 95%CI=-0.91 to 0.03, p<0.06), significantly fewer smokers in intervention group at follow-up (RR=0.83, 95%CI=0.70-0.99, p<0.04), participation in telehealthcare reduced smoking rate at follow-up by 17% compared with control. A better level of physical activity was reported in the intervention group of five trials. No signifi…	0	cost savings of $965 per person in intervention group (1 study, measured relating to readmission)	Telehealthcare is more flexible for patients, and provides greater ease of access and cuts time and costs of clinic visits.	Unable to evaluate the important end points of cardiovascular event rates and readmissions due to a lack of reporting. Also unclear whether these telehealthcare cardiac rehabilitation were being evaluated against face to face rehabilitation controls or no rehabilitation controls and what the level of participation in the control group was.	2	1	1	1	2	1	1	2	1	2	2	1	1	1	1	20
neve 2010	Effectiveness of web-based interventions in achieving weight loss and weight loss maintenance in overweight and obese adults: a systematic review with meta-analysis	The primary objective is to assess the effectiness of web-based interventions for weight loss and maintenance of weight loss in overweight and obese dulta through use of a systematic review and meta-analysis. The second objectiv eis to identify which specific components of web-based interventions are associated with greater weight loss and maintenance as well as low attrition rates.	18 RCTs	Seven studies were assessed for effectiveness of % weight change and four were effective. The studies were very heterogeneous and so only small numbers of results could be pooled with the results that not much is known about which features are associated with weight loss. One such feature would appear to be higher usage of the web-based weight-loss intervention. It is not known whether web-based …	0	0	0	0	0	0	2	2	2	1	2	1	2	2	1	2	2	2	1	1	0	23
Norman 2007	A Review of eHealth Interventions for Physical Activity and Dietary Behaviour Change	To review eHealth intervention studies for adults and children that targeted behaviour change for physical activity health eating or both behaviours.	47 (studies using randomized or quasi-experimental designs)	The eHealth components of many of these studies fitted our definition of telehealthcare because they used email or telephone to interact with the participants. Studies varied in setting, length and attrition. A few studies evaluated the effects of these interventions on fitness and diabetes.	0	Small to medium effect of 51% of eHealth studies included when compared to a control group in relation to physical activity, weight loss, dietary fat reduction and increased fruit and vegetable intake. However, less than half of the studies isolated the technology component and compared the intervention to a nontechnology control - therefore determining the level of efficacy as due to eHealth or …	Tailored computer generated agents were able to generate rapport with participants, however, this did not produce behaviour change.	Studies with higher utilisation rates and dose tended to have better behaviour change outcomes. A dynamic interactive multimedia game had high "dose" rates and positive findings.	0	The majority of participants failed to engage in more than half of the expected eHealth activities that were available to them. This is a concern in the context of higher usage being linked to better outcomes. However, studies did not always state how often they expected participants to use their intervention. Some studies that compared face-to face interventions with eHealth interventions found …	2	1	2	2	2	2	1	1	2	1	1	1	1	1	0	20
Noorani 2001	Assessment of Videoconferencing in Telehealth in Canada	This study is intended 1. To provide decision makers within the Canadian health care system with broad-based information about the collective experience of eight telehealth videoconferencing programs. 2. To provide decision makers with evidence regardin goutcomes from the use of videoconferencing technology in terms of patient care, distance education and training, user and provider satisfaction …	40 (3 RCTs, 2 had random patient selection, the rest did not involve randomisation)	There were nine studies assessing mental health, no significant difference were observed in outcome measures between telehealth and face to face care. Six studies assessing teledermatology, there were no differences in the reported clinical outcomes compared with face to face care.	0	No significant differences in patient satisfaction between teleconsultation and face-to-face. Decrease in travel time, access to new services.	High levels of provider satisfaction. Benefits included: better support of isolated physicians, decreased travel time, enhanced education and peer review, especially with respect to surgical training. New staff positions have been created although with limited training and standardisation.	Some evidence of cost savings in mental health teleconsultation, however, this was mostly at high utilization rates.	0	Some evidence for teledermatology and some other clinical applications being more expensive than face-to-face care. In addition, there were technical problems, impersonal nature of the interaction, restricted personal contact, lack of group interaction, “passive” role of patients in teleconsultations. In planning telehealthcare initiatives it was often difficult to be sure of costs and one settin…	2	1	1	1	0	1	2	2	0	2	1	2	1	1	2	19
Ohinmaa 2010	Telehealth in substance abuse and addiction: review of the literature on smoking, alcohol, drug abuse and gambling	The aim of the study was to do a systematic review of telehealth studies in addiction/substance abuse and study the effectiveness and /or cost effectiveness of the different telehalth applications in different addiction problems.	130 (15 review articles, 109 RCTs)	Internet-based applications: Some evidence for effectiveness of safer alcohol consumption and smoking cessation applications (when compared to no treatment controls), some evidence that internet-based group counselling for drug and gambling addictions can be as effective as face-to-face counselling for addicts but there was less evidence for preventative effects of internet-based applications on …	0	Threshold for attending telehealth services for these problems is lower and access is easier, however, there is a high drop out rate.	0	0	0	Effectiveness was lowest for information-only websites which fall outside our definition of telehealthcare. Lack of access to the Internet may be a problem for the homeless or those with illicit drug addictions or residents in remote and rural areas.) Very little material published on videoconferencing. There may be bias in the result of these studies as the majority were based on self-reported d…	2	2	2	2	0	2	2	2	1	2	1	1	1	1	1	22
omboni 2011	Impact of home blood pressure telemonitoring and blood pressure control: a meta-analysis of randomized controlled studies	The objective of the present meta-analysis was to summarize the evidence from randomised controlled trials of the effectiveness of home blood pressure telemonitoring as compared to usual care. The meta-analysis was carried out following the PRISMA proposal guidelines for reporting.	12 RCTs	In a meta-analysis of pooled data from RCTs which reported outcomes for office blood pressure there was significantly reduced systolic blood pressure (WMD 5.64, 95%CI 7.92 to 3.36mmHg) for the telemonitoring group in comparison to the usual care group. The reduction in systolic Ambulatory blood pressure was also significantly greater in the telemonitoring group in comparison to the usual care gro…	0	0	0	0	0	High heterogeneity in the research studies.	2	2	2	1	0	2	1	2	2	2	2	1	1	1	0	21
Pare 2007	Systematic Review of Home telemonitoring for Chronic Diseases: The Evidence Base	This article provides a systematic review of experimental and quasi-experimental studies involving home telemonitoring of chronic patients with pulmonary conditions, diabetes, hypertension and cardiovascular diseases. Precisely, it reveals the nature and magnitude of the outcomes or impacts associated with telemonitoring programmes across the world.	65 (23 RCTs, 3 randomised cross-over trials, 5 non-randomised trials with control group, 34 non-randomised trial without control group)	Effects on patient conditions: patients with cardiac conditions: effects were inconclusive. Patients with pulmonary conditions: telemonitoring can support immediate intervention and help to avoid exacerbations. Patients with diabetes: decline in haemoglobin A1c and significant blood glucose control. Patients with hypertension: reduce systolic and diastolic blood pressure. However the overall effe…	patients with hypertension: some evidence for changes quality of life, patients with cardiac conditions: improved quality of life, awareness empowerment and satisfaction also improved.	positive effects on overall process of care. High levels of compliance and increase in knowledge and empowerment	0	majority of the studies indicated significant decrease in hospital admissions, emergency department visits, and hospital length of stay for patients with pulmonary and cardiac disease	good level of accuracy and reliability of transmitted data	Poor quality of telemonitoring studies in the main - more than half of them not randomised and did not have a control group. Cost studies were absent and need to be done. Not clear throughout the included studies whether improvement in the clinical condition of patient was a result of the process of telemonitoring itself or of other mechanisms such as intensified provider consultation.	2	1	2	2	0	1	1	2	1	2	1	2	1	1	0	19
pare 2010	Clinical Effects of Home Telemonitoring in the Context of Diabetes, Asthma, Heart Failure and Hypertension: A Systematic Review	The primary objective of the present study was to update the systematic review conducted by Pare et al and most importantly provide a deeper analysis of the clinical effects associated with home telemonitoring programmes. We decided to focus on four chronic conditions: diabetes, asthma, heart failure and hypertension , given the availability of empirical evidence of these illnesses. The second ob…	62 (17 non-randomised studies, 45 RCTs)	very small improvements in glycaemic control in patients with diabetes. Patients with asthma: significant improvements in peak flows and symptoms along with Internet based daily interactive monitoring and educational tools. With heart failure, there appeared to be a greater number of deaths among the control patients than the intervention patients in one large trial. However there were no signifi…	patients with asthma: significant improvements in perceived quality of life	0	0	Patients with heart failure had shorter lengths of stay and fewer hospitalisations, overall. Patients with hypertension: adherence to medication regimens improved. Workflow often had to be reorganised to ensure a quick response to an alert from the technology as well as of a review of work organisation planned around standard interventions.	0	In some studies positive outcomes were associated with intensified provider consultation and increased access to educational material. More intensive management of medication by a nurse practitioner resulted in improved HbA1c. It does not appear that telemonitoring is suited to everyone.	2	1	2	1	1	2	1	1	2	2	1	1	1	1	1	20
polisena 2009	Home telehealth for diabetes management: a systematic review and meta-analysis	The research objective for this study was to systematically review the literature an derform meta-analyses on the use of health care services and lcinical outcomes associated with home telehealth compared with those of usual care for the managemetn of patient with diabetes. Usual care was condsidered to involve follow up by a primary care physician or specialist after patient discharge from hospi…	26 (12 RCTs, 9 observational studies)	home telemonitoring resulted in marginally lower glycated haemoglobin levels compared with usual care (weighted mean difference - 0.21; 95% confidence interval - 0.35 to - 0.08). Results were mixed for telephone support only.	quality-of-life similar to usual care	patient satisfaction similar to usual care	0	reduced number of patients hospitalized, hospitalizations and bed days of care	0	Inconsistent results regarding the impact on emergency department visits and on primary care. Most studies did not report whether they were studying type I or type II diabetes. Some outcomes were only studies in a very small number of studies so more research is recommended. Patients with cognitive impairment, mental illness, a language barrier, no telephone line or computer and a life expectancy…	2	2	2	2	1	1	2	2	2	2	2	1	1	1	0	23
Polisena 2010	Home telemonitoring for congestive heart failure: a systematic review and meta-analysis	We have conducted a systematic review of the literature and performed a meta-analysis of clinical outcomes, patient quality of life and the use of health care services fore home telemonitoring compared with those of usual care for patients with chronic heart failure. Usual care was considered to involve follow-up by a primary care physician or specialist after patient discharge from hospital.	21 (of 17 studies that compared telemonitoring with usual care 8 were RCTs and 9 observational studies)	Reduced all-cause mortality with home telemonitoring compared with usual care (risk ratio 0.64; 95% CI: 0.48–0.85) when quantitatively pooled across all studies, no heterogeneity I squared =0%. One trial compared CHF deaths with home telemonitoring to usual care and reported lower CHF related-mortality in the home telemonitoring group compared to usual care (3% versus 9% but this was not signific…	Patient quality of life similar or better than with usual care	Patient satisfaction with home telemonitoring, similar or better than with usual care	0	lower number of all cause hospitalisation with home telemonitoring in comparison to usual care. (RR 0.77; 95% CI: 0.65 to 0.90) and lower use of other health services when compared to usual care, equivocal evidence re ED visits and bed days of care and outpatient visits	0	Home telemonitoring for CHF was associated with increased primary care visits, specialists visits and home care visits. However, there were only a limited number of studies and not all of these were randomised and so there may be bias in the evidence base.	2	1	2	1	2	1	1	1	2	2	2	1	1	1	1	21
ramadas 2011	Web-based interventions for the management of type 2 diabetes mellitus: A systematic review of recent evidence	This review provides a descriptive discussion of web-based behavioural interventions in patients with type two diabetes mellitus.	13 (11 RCTs and 2 quasi-experimental studies)	There were positive findings on blood HbA1c levels with assisted self monitoring over differing periods of follow up. The use of behavioural theories in the online support was limited. Use of behavioural theories was associated with better outcome in interventions designed to increase the level of physical activity.	Some evidence that combined interventions (dietary, self-monitoring and physical activity) can improve health-related quality of life	some but limited evidence relating to increase in physical activity as a result of behavioural interventions	0	0	0	These studies often had quite low participation rates varying between 32% and 83%.	2	2	2	2	2	1	2	2	2	1	1	1	1	1	0	22
richardson 2010	Computerised Cognitive Behavioural Therapy for the Prevention and Treatment of Depression and Anxiety in Children and Adolescents: A Systematic Review	The aim of this pape is to address the lack of systematic reviews on the use of computerised cognitive behavioural therapy for the treatmetn and prevention of depression and anxiety in children and adolescents.	10 (5 case series, 5 RCTs)	post-treatment: the percentage of participants no longer meeting diagnostic criteria for primary diagnosis ranged from 30-78%. Reductions in diagnostic severity, number of co-morbid diagnoses, anxiety and depressive symptoms, global functioning and behaviour. The majority of interventions were delivered entirely by a multimedia computer with either an online chat-room hosted by a mental health pr…	Moderate to high ratings for partisan and parent satisfaction.	post-treatment improvements in: strengths and difficulties, cognitions, attributional style, self-esteem, automatic thoughts, hopelessness, thoughts about self-harm and negative affect Majority of patients and parents satisfied	0	0	0	Levels of non-completion and drop out were high 33.3% to 69.6% completed all sessions. Those with higher levels of depression completed fewer sessions. Literature on children with anxiety and depression is particularly sparse in comparison with the literature on adults with anxiety and depression. these studies covered participants aged 7-25 very wide age range.	2	2	2	1	0	1	2	1	2	2	1	1	1	2	0	20
Rogante 2010	Ten years of telerehabilitation: A literature overview of technologies and clinical applications	This paper aims at delivering a structured overview of telerehabilitation literature by analysing the entire set of articles under the search terms "telerehabilitation" or "tele-rehabilitation" to portray "state of the art" ten years after the publication of the first scientific article on the topic.	146 (23 reviews, 53 technical reports, 8 general discussion papers, rest were experimental designs)	Only 13 of the 56 experimental studies concerned a group of more than 20 patients. This constitutes a narrow preliminary experimental evidence base from which benefits can not yet be measured.	0	0	0	0	Good acceptance of telerehabilitation by patients and therapists	insufficient evidence to establish cost savings of telerehabilitation, scepticism of medical staff re integration technologies into existing workflows	1	2	1	2	0	1	1	1	0	1	0	1	0	0	1	12
Roine 2001	Assessing telemedicine: a systematic review of the literature	In this paper, we examine the evidence for the effectivness and economic efficiency of telemedicine in order to clarify the current status of the technology. The review is intended to help decision-makers who are under commercial or public pressure to establish telemedicine services, by providing an objective view of what is known at present about the effectiveness and cost effectiveness of telem…	50 (6 RCTs)	The outcome measures were sometimes vaguely defined or clinically not very relevant. Two diabetes trials showed an improvement in glycaemic control. A trial of real-time teledermatology - no significant clinical difference from usual care. A trial of telephone based telemedicine was able to improve compliance with medication which resulted in a decrease in blood pressure. Overall in the smaller R…	no significant difference in health related quality of life	some evidence of time savings for patients as a result of video consultations	0	some evidence of lower number of hospital admissions and faster diagnosis and reduced numbers of transfers and adverse events during transfer and increased number of therapeutic measures before transfer in neurosurgical patients. Telemedicine was useful in giving patients access to care and reducing transfers in the prison population. Also there were benefits with teleradiology, tele-echocardiogr…	some cost savings relating to cost of travel and cost of transportation, transmission of CT images can be cost saving	real-time teledermatology (especially with short distances): not cost-effective, telemedicine was more costly than the cheapest alternative when considering transmission of diagnostic images, some evidence of cost effectiveness of teleradiology (reduced workloads). Much of the available literature referred to short-term outcomes and pilot projects. In addition the "cost effectiveness" of telemedi…	1	1	2	2	2	1	1	1	1	2	1	1	1	1	1	19
rooke 2010	Computer-delivered interventions for alcohol and tobacco use: a meta-analysis	To quantify the overall effectiveness of computer delivered interventions for alcohol and tobacco use.	34 RCTs	0	0	Small but statistically significant reduction of tobacco and alcohol use with computer-delivered interventions, effect comparable with counselling and brief interventions d = 0.20, P < 0.001. This is a reduction of a fifth of a standard deviation - this is a small effect size according to the conventions recommended by Cohen where d==0.2 is small, d=0.5 is medium and d=0.8 is large. There was som…	0	This evidence may be interpreted as suggesting that minimal contact interventions with fewer session and home access may be as effective as high-cost labour intensive interventions. However, the evidence is that neither are particularly effective.	One study suggested that a large effect was seen for a computer program for teenagers to prevent the onset of substance abuse - further research could explore this possibility further.	Offline programs produced significantly higher effect sizes than web programs but this is not explained. Other features of programs that were not assessed for their impact include programme cost, sophistication, expertise of the treatment developer and participants' self rated engagement with the program - these may partly explain the heterogeneity.	2	1	2	1	2	1	2	2	2	1	2	1	1	1	0	21
samoocha 2010	Effectiveness of web-based interventions on patient empowerment: a systematic review and meta-analysis	Our objecteive was to evaluate whether Web based interventions are effective in increasing patient empowerment compared with usual care or face-to-face interventions.	13 RCTs, 1 quasi-RCT	Clinical relevance of these findings is questionable because the effect sizes are very small.	0	when compared to usual care or no care: significant positive effect on empowerment (2 studies using the Diabetes Empowerment Scale, SMD = 0.61, 95% CI 0.29 - 0.94), significant effect on self-efficacy (9 studies using disease-specific self-efficacy scales, SMD = 0.23, 95% CI 0.12 - 0.33), significant effect on mastery (1 study, MD = 2.95, 95% CI 1.66 - 4.24); no effects for self-efficacy measured…	0	In chronic illness, the WHO have described patient empowerment as a prerequisite for health.	0	Low quality of studies, interpret results with caution.	2	1	2	1	2	2	2	2	2	1	2	2	1	1	1	24
Schmidt 2010	Home Telemonitoring in Patients With Chronic Heart Failure	This review article summarizeds the current status of health services research on telemonitroing ifocusing on patietns with chronic congestive heart failure.	28 (19 RCTs, 6 descriptive reviews, 3 systematic meta-analyses)	20% reduction in mortality of patients with heart failure (95% confidence interval: 8% to 31%), improvements in vital signs monitoring	mixed evidence relating to quality of life in telemonotoring versus standard care	high acceptance of telemonitoring by patients (90% to 95%), no negative influence and some positive effects on patient satisfaction, improved compliance of patients with medications	0	21% reduction in the rehospitalisation rate for treatment of heart failure (95% confidence interval: 11% to 31%) with telemonitoring compared to standard aftercare. Telemonitoring has also been used to minimise hospital visits for after care of implantable defibrillators and cardiac resynchronization therapy systems this translated into a cost saving.	The mechanism of improvement of care for telehealthcare has not fully been investigated. However, it appears that some of its effect is mediated by improved compliance of patients with their medications e.g. by up to 40%.	mixed evidence relating to cost: some report savings and some increased costs, fears amongst clinicians that technology can alter work practices including diagnostic decision making and the doctor-patient relationship. Doctors also fear that their relationships with other doctors involved in the chain of care, may be negatively affected.	2	2	2	2	0	1	1	2	0	2	2	2	1	1	2	22
Schlachta-Fairchild	Patient safety, telenursing and telehealth	Chapter	41 (7 RCTs, 2 randomised clinical trials, 4 non -randomised trials, 5 literature reviews, 2 meta analyses, 2 case control studies, 1 prospective cohort study, 1 non-comparative study, 3 pre- and post- studies, 14 observational studies)	better outcomes in morbidity and mortality in diabetes, CHF, COPD; decrease in HbA1c levels,	0	diagnosis using telehealth is accurate, successful for patient education, can increase compliance and adherence, facilitates remote health monitoring, better transition for traumatic brain injury patients into community, time savings. Safety of elderly or dependent patients can be monitored by reporting deviations from a routine.	successful for provider education, can improve communication between providers, increased productivity, decreased travel time, more time spent on direct patient care, time savings	can decrease emergency department visits	0	no visual cues when using phone, education/training effort as well as equipment cost may be high, potential infringement of confidentiality, potential security issues. Infrared and other sensors can monitor dependent patients from a distance and easily detect falls etc., however, there needs to be an ethical debate as to whether continuous monitoring is an infringement of the patient's right to p…	0	1	1	1	0	1	1	1	0	1	0	1	0	1	1	10
sikorski 2010	Computer-aided cognitive behavioural therapy for depression - a systematic review of the literature	The aim of this study was to conduct a systematic literature search I norder to assess effectiveness fo computer and internet based cognitive behavioural therapy.	16 RCTs	four out of 8 studies showed a significant symptom reduction when compared to a control group, no significant differences between computer-aided CBT and other face-to-face interventions, effects are higher when direct contact with therapists is provided	0	0	0	one study showed that computer-based interventions were more cost effective - estimate a cost effectiveness of 40%	0	0	2	2	2	1	2	1	2	1	1	2	2	2	1	1	0	22
Steel 2010	Therapeutic videoconferencing interventions for the treatment of long-term conditions	Many reviews have stated that there is insufficient evidence to draw a conclusion about the clinical effectiveness of telerehabilitation although there is some evidence of positive outcome. The two most recent reviews state that there is no difference in clinical outcomes between distant delivery and in person delivery. The difference in opinion between the reviews of 2000-2005 and 2006 onwards s…	35 studies including 8 RCTs	In telerehabilitation there were 4 RCTs which demonstrated equivalent outcomes to in-person treatments. In telepsychiatry there was no significant difference between groups with videophone and those with usual care. An RCT comparing video conferencing with conventional treatment for the management of incontinence in older women showed no significant differences in outcomes with the two delivery m…	There was one RCT providing good evidence that patient satisfaction with telerehabilitation is high. Over 90% of the intervention group reported positvely on remote care: they appreciated the care given, felt confident in assessment and felt comfortable talking about their problems. Another 15 stdies representing lower quality evidenc ealso indicated that the majority of patients were highly sati…		Several pilot studies indicated that it was still possible to build a therapeutic alliance, a strong doctor-patient relationship via videoconferencing. Although sample size was small and more research is needed.	Patients were often more accepting of the technology in consultations than staff.		In a telepsychiatry study the intervention group felt less comfortable talkin gto the therapist via video conferencing than in-person. A large service evaluation found that 90% of people felt that there was no real difference between telepsychiatry and in-person care. Another service evaluation found that although 96% of patients gelt that telemedicine was as good as face to face 48% would prefer…	2	1	2	2	2	2	2	2	1	1	1	2	2	2	1	25
Stead 2009	Telephone counselling for smoking cessation	The review evaluated the effect of telephone support to help smokers quit including proactive or reactive counselling or the provision of other information to smokers calling a helpline.	65 randomized or quasi-randomized controlled trials	0	0	smoking cessation rates higher for groups receiving multiple sessions of proactive counselling (nine studies, >24,000 participants, risk ratio (RR) for cessation at longest follow up 1.37, 95% confidence interval (CI) 1.26 to 1.50), mixed evidence about whether increasing the number of calls increased cessation rates, most trials used more that two calls. telephone counselling not initiated by ca…	0	Telephone quit lines provide and important route of access to support for smokers and call-back counselling enhances their usefulness.	0	A significant element in successful quitting is the provision of nicotine replacement therapy. Telephone counselling is a useful means of accessing this.	2	2	2	1	2	2	2	2	1	1	2	1	1	1	0	22
Taylor 2010	Home-based versus centre-based cardiac rehabilitation	To determine the effectiveness of home-based cardiac rehabilitation programmes compared with supervised centre-based cardiac rehabilitation on mortality and morbidity health related quality of life and modifiable cardiac risk factors in patients with coronary heart disease.	12 RCTs	no significant difference in mortality risk ratio between home based cardiac rehabilitation and centre-based cardiac rehabilitation programmes. (RR 1.31, 95%CI 0.65 to 2.66); no significant difference in cardiac events, systolic blood pressure, diastolic blood pressure, total cholesterol, HDL-cholesterol, LDL-cholesterol	no significant difference in health-related quality of life	no significant difference in proportion of smokers		four studies indicated that cost lower in intervention but direct comparison across studies not possible	Some weak evidence to suggest the home based cardiac rehabilitation programs are associated with higher adherence by patients.	This review incorporated only patients with stable cardiac disease following an event. So far there is no evidence that patients who chose the mode of delivery of their cardiac rehabilitation - whether home or centre-based will have higher adherence, they appear to have similar adherence whether part of a preference trial or whether randomised. These trials were mainly conducted on males aged 52-…	2	2	2	2	2	2	2	2	2	2	2	1	1	1	1	26
Tran 2008	Home Telehealth for Chronic Disease Management	The aim of this review was to systematically evaluate the clinical benefit and to review the cost-effectiness of home telehealth versus usual care or no care for The management of diabetes, heart failure and COPD. Other chronic diseases that could be managed by using home telehealth; the criteria and tools that are used to identify eligible patients, the strategies for the integration of home tel…	78 (of these 21 RCTs, 14 observational studies)	Home telehealth interventions resulted in better glycaemic control (lower HbA1c levels) in patients with diabetes and lower mortality in patients with heart failure.	quality of life similar in home telehealth as in usual care for patients with diabetes, heart failure, COPD and mixed chronic disease.	Patient satisfaction, adherence to treatment, and compliance similar in home telehealth as in usual care	0	Patients using home telehealth tended to use fewer health services, fewer hospitalizations, emergency department visits, and bed days of care; across diseases home telehealthcare was cost-saving	0	No economic studies of home telehealth involved a formal assessment of utilities or the impact of the program on long term outcomes. The quality and relevance of economic studies was, in general very poor and they are of limited use to decision makers. Patients using home telehealth had more primary care, specialist, and home care visits; however there were only a limited number of studies to try…	2	2	2	2	2	2	1	2	2	2	2	2	1	2	1	27
Tzelepis 2011	Proactive Telephone Counselling for Smoking Cessation: Meta analyses by Recruitment Channel and Methodological Quality	In this systematic review, we identified randomized controlled trials that used proactive telphone couselling for smoking cessation as either the primary intervention or as an adjunct to self-help materials and compared the baseline characteristics of smolers by active versus passive recruitment. We also assessed the methodologicla quality of the studies and conducted meta-analysis.	24 RCTs	0	0	Statistically significant effect of proactive telephone counselling on point prevalence abstinence compared with self-help materials or no intervention control arms at 6–9 months (relative risk [RR] = 1.26, 95% confidence interval [CI] = 1.11 to 1.43, P <.001, I squared = 21.4%), however, there was no significant effect at 12–15 months after recruitment. Statistically significant effect of proact…	0	Passive recruitment was more likely to result in statistically significant prolonged abstinence but there was only one study which considered active recruitment so these results should be considered with caution.	0	The effect of proactive telephone counselling on point prevalence abstinence appears to "wear out" as new quit attempts cease to be stimulated. This may require booster intervention sessions of counselling.	2	2	2	1	1	2	2	2	2	2	2	1	1	1	1	24
urquhart 2010	Home uterine monitoring: A case of telemedicine failure?	The objectives are to discuss the spplication and adaptation of the sociao-technical interaction networks approach, to critique the studies included in the review and to map the decisions eventually made abour home uterine monitoring to the socio technical characteristics of a home uterine monitoring system.	15 RCTs	effectiveness of home uterine activity monitoring as an indicator of preterm labour is very doubtful. Home uterine monitoring is not effective for many of the outcomes assessed.	There was a lack of data on the acceptability of the monitoring itself to the participant women.	0	0	0	0	lack of detailed data on costings but telemedicine monitoring may not be cheaper than face-to-face. It was not always clear what the role of the staff assisting the monitoring was - whether to act as conduits or to give information and advice. There is no record of what the women thought of the care that they received.	1	2	2	1	0	1	2	2	1	2	0	1	1	1	1	18
verhoeven 2010	Asynchronous and Synchronous Teleconsultation for Diabetes Care: A Systematic Literature Review	The aim of this systematic literature review is to assess the effects of teleconsultation for people with diabetes from a holistic perspective by not solely considering clinical outcomes but also holding a behavioural and care coordination viewpoint in order to determine the degree to which existing interactive health care applications contribute to a model effective health system. Clinical outco…	90 (48 observational studies, 28 RCTs, 8 quasi-experimental studies)	No statistically significant reduction in HbA1c from pooled RCTs [weighted mean difference (WMD) –0.10; 95% confidence interval –0.39 to 0.18]; decrease of HbA1c in observational and quasi-experimental studies but effects generally non-significant, some improvements relating to metabolic control; Improvements in: self-reported health status, diabetes regulation, lipid profiles, stable ulcer heali…	improved quality of life, however only in a minority of studies. Only 12 studies reported on quality of life and it was measured in a heterogeneous fashion.	Improved self-care: better disease management, improved knowledge, better management of blood sugar transfer, better adherence with medication	0	decreased costs in 27 out of 33 studies as a result of: decrease in consultation time, decreased number of hospital admissions and emergency department visits, hospitalizations, number of bed days of care, and discharges to home care, decreased the number of doctor visits, more timely follow-up, lower travel costs for patients and caregivers	improvements in patient– clinician interactions, as evidenced in 19 studies: increased intensity of contact, more effective communication, availability and completeness of data, enhanced transparency, improved equality of access.	lack of usability of technology decreasing patient satisfaction, technology too complex and time-consuming, lack of infrastructure, information overload, unreliable data entry, adverse impact on relationship between patients and caregivers, in 6 out of 33 studies costs increased or remained the same with teleconsultations (due to increased physician’s time associated with increased patient contac…	2	2	2	2	2	2	0	2	1	2	2	1	1	2	2	25
Webb 2010	Using the internet to promote health behaviour change: a systematic review and meta-analysis of the impact of theoretical basis, use of behaviour change techniques, and mode of delivery efficacy	The present review sought to investigate which characteristics of Internet-based interventions were associated with effectiveness. By so doing we answer the important applied and teoretical questions. Which theories should researchers draw on in developing interventions/ How can theory best be used to inform Internet based intervenions? What behaviour change techniques are effective when emplyed …	85 RCTs	0	0	small but statistically significant effect on health behaviour change (d=0.16, 95% CI 0.09 to 0.23). Effect increased in interventions based on theory and particularly theory of planned behaviour (d=0.36 95% CI 0.15 to 0.56), significant effects for interventions targeting physical activity (d=0.24, k=20, 95%CI 0.09 to 0.38), dietary behaviour (d=0.20, k=10, 95%CI 0.02 to 0.37) or alcohol consump…	0	There were a variety of models of delivery and not all modes fit our definition of telehealthcare as sometimes the internet was used for unsupervised self-care. Three theories were used by three or mores studies to develop the interventions: theory of reasoned action/planned behaviours, social cognitive theory and trans theoretical model. The TPB had larger effects on behaviour that interventions…	0	There was high heterogeneity across the studies 9the Qstatistic was highly significant p<0.001)	1	1	2	1	0	2	1	2	0	2	1	1	1	1	0	16
Whitten 2002	Systematic review of cost effectiveness studies of telemedicine interventions	Outr objective was to adddress the question of whether the existing literature allows any conclusions to be drawn about the cost effectiveness fo telemedicine interventions.	55 (focus on cost effectiveness)	0	0	0	0	0	0	24 studies were fully reviewed for quality, 31 were either duplicates in publication or were hypothetical or modelling exercises without formal trial data and only published in abstract form or provided insufficient information to assess the underlying quality of the studies. Of the studies that were fully quality appraised only four used a societal perspective the others used a narrower healthca…	2	2	2	1	2	1	1	2	1	2	2	2	2	1	2	25
Whitten 2000	Systematic review of studies of patient satisfaction with telemedicine	The objective of this study is to provide a systematic review of studies on patient satisfaciton with telemedicine. The purpose of the review is to assist in provideing direction for progression of research in this field.	32 (1 RCT, 2 random patient selection, 1 case-control, and 28 selection criteria not specified or convenience samples)	The majority of these studies were demonstration and feasibility studies rather than full scale trials. Only seven studies had more than 100 participants.	The majority of patients found telehealthcare to be acceptable noting increased accessibility of spedcialis texpertise, less travel requires and reducted waiting times. Most studies sought to ascertain if patients would use the systems again or were "satisfied" however this was not defined and it not know whether the patients were simply satisfied because telemedicine "did not kill them" or "was …	o	o	o	o	Most of the studies only assessed initial impressions of the technology and failed to explore what happened to patient satisfaction over time thereby making it possible that the novelty value of the technology resulted in a positive bias. Most studies made a very superficial assessment and raised more questions than answers and there were concerns regarding the effect of the technology on the doc…	2	2	2	1	2	2	0	2	2	2	1	2	1	2	2	FALSE
williams 2001	Limitations of patient satisfaction studies in telehealthcare: a systematic review of the literature	Our objective was to provide a systematic review of studies of patient satisfaction in telehealth.	93 (19 including an independent control group, 9 RCTs)	0	0	high levels (between 80 and 100%) levels of patient satisfaction with telemedicine. Real time video conferencing was used in 88% of these studies, almost half of the studies measured on one or two dimensions of satisfaction. 89% used Likert type scales. Questionnaires focus on patient-professional interaction, comfort, overall satisfaction , technical aspects, preference between telemedicine and …	0	0	0	only 20% of studies included a control group, an done third of studies were on samples of less than 2 patients and so the evidence is not robust. Caution needs to be exercise din generalising from these results - if telemedicine is used as a replacement for face to face care rather than as an adjunct to standard care these positive results may not be replicated. in telehealthcare patients are oft…	2	1	2	2	0	1	1	1	2	1	1	2	1	1	0	18
Wu 2010	Telephone follow-up to improve glycaemic control in patients with Type 2 diabetes: systematic review and meta-analysis of controlled trials	To examine the impact of telephone follow up interventions on glycaemic control in patients with type 2 diabetes.	7 RCTs	glycaemic control endpoint data showed weighted mean differences of –0.44 (95% CI –0.93 to 0.06) (Z = –1.72, P = 0.08) in favour of the intervention when compared to control groups; i.e. overall the difference was not significant. No significant difference in body weight management, blood pressure and lipids profile, some evidence for reduction in self-reported hypoglycaemic symptoms.	0	limited evidence for increased patient satisfaction in control group, some evidence for higher levels of self=efficacy in intervention group, limited evidence for reduced levels of depression	0	no significant differences in health service use in two studies and in a third study there were significantly more obese patients attending the dietician than in the control are. In the fourth health service outcome reporting study more p patients attended podiatry and diabetes clinics among the intervention patients. Some evidence that targeted elements according to clinical need may be more eff…	0	There was high heterogeneity in the interaction within the telephone follow up interventions. In the majority of studies there was little therapy adjustment over the telephone except for one study which produced a larger impact on HbA1c. It would seem that a more intelligent use of the telehealthcare model with interactive adjustment of therapy and of frequency of review according to clinical nee…	2	2	2	2	2	2	2	2	2	2	2	2	1	1	1	27
